# Supplementary material for: Antigen-Specific Adaptive Immunity to SARS-CoV-2 in Acute COVID-19 and Associations with Age and Disease Severity
Source: Cell. 2020 Nov 12;183(4):996–1012.e19. doi: 10.1016/j.cell.2020.09.038 (PMC7494270; doi:10.1016/j.cell.2020.09.038)
Supplement: Data S1. Compiled Raw Data For Correlation Analyses, Related to Figures 4–7 [file mmc2.csv]

Data S1. Compiled raw data for correlation analyses, Related to Fig.4-7
Sample	Cohort	Age	Gender	days PSO	ADIM	Peak disease	Contemp. Disease	Comorbidities	H/I Comorbidities	% PBMCs	Activated CD4 (T)	CXCR5+ CD4 (NN)	CXCR5 + CD4 (T)	Activated Tfh (T)	Activated Tfh (NN)	Naive CD4	CD4:CD8 ratio	S AIM+CXCR3-CCR6+	S AIM+CXCR3+CCR6+	S AIM+CXCR3+ CCR6-	S AIM+CXCR3-CCR6-	S AIM+CXCR5+CXCR3-CCR6+	S AIM+ CXCR5+CXCR3+CCR6+	S AIM+ CXCR5+CXCR3+ CCR6-	S AIM+ CXCR5+CXCR3-CCR6-	Activated CD8 (T)	Naive CD8	CD3-CD19- PBMC	NK	Total B	Plasmablasts	Naive B	MP_R AIM+ CD4	M AIM+ CD4	N AIM+ CD4	S AIM+ CD4	Comb AIM+ CD4	Comb AIM+ CD4/M	MP_R AIM+ CXCR5+ CD4	M AIM+ CXCR5+ CD4	N AIM+ CXCR5+ CD4	S AIM+ CXCR5+ CD4	Comb AIM+ CXCR5+ CD4	Comb AIM+ CXCR5+ CD4/M	MP_R AIM+ CXCR5- CD4	M AIM+ CXCR5- CD4	N AIM+ CXCR5- CD4	S AIM+ CXCR5- CD4	Comb AIM+ CXCR5- CD4
Cov65	Acute	42	M	28	3	9	6	0		70.3	0.27	12.8	6.22	0.33	0.67	51.6	1.22	0.17	0.11	0.26	0.066	0.014	0.027	0.073	0.011	9.33	33.2	18.7	11.3	9.63	1.52	64	0.928	1.488	1.128	0.608	4.152	11764	0.200	0.350	0.200	0.120	0.870	2465	0.698	1.098	0.888	0.468	3.152
Cov22/4766	Convalescent	51	M	34	2	2	0	2	H	66.6	0.11	18.6	13.7	0.28	0.39	27.3	1.12	0.18	0.029	0.019	0.014	0.027	0.00413	0.00945	0.0065	0.28	29	12.6	6.08	4.47	0.38	47.8	0.243	0.113	0.123	0.223	0.702	2370	0.051	0.030	0.032	0.043	0.15	523	0.187	0.084	0.087	0.177	0.535
Cov41/4781	Acute	83	M	7	2	4	4	2	H	48.2	0.73	25.3	11.6	0.47	1.02	54.5	5.11	0.17	0.023	0.022	0.043	0.11	0.013	0.013	0.036	2.34	12.1	9.79	4.53	12.6	7.1	60.9	0.029	0.040		0.236	0.305	1374	0.011	0.030		0.162	0.203	912	0.015	0.009		0.075	0.100
Cov44/4786	Convalescent	44	F	31	3	2	0	2	H	58.1	0.25	23.1	12.7	0.64	1.17	45.2	3.63	0.42	0.11	0.12	0.031	0.17	0.049	0.05	0.014	0.71	45.1	12.8	3.15	8.4	0.38	73.9	0.709	1.089	0.309	0.679	2.786	11812	0.313	0.403	0.143	0.283	1.14	4849	0.375	0.655	0.155	0.385	1.571
Cov76/4844	Convalescent	44	F	56	2	2	0	0		73.9	0.19	21.1	14.9	0.18	0.2525	29.85	1.46	0.32	0.092	0.03	0.00725	0.065	0.00829	0.0078	0.002	0.2	29.4	10.87	5.715	5.49	0.41	58.25	0.253	0.113	0.273	0.433	1.07	4330	0.045	0.024	0.045	0.074	0.19	764	0.204	0.084	0.229	0.354	0.871
Cov7/4745	Convalescent	44	F	25	3	2	0	0		71.425	0.33	27.15	16.825	0.1775	0.2875	38.7	1.86	0.067	0.024	0.074	0.033	0.016	0.00875	0.024	0.00765	1.0725	24.025	19.45	8.1625	8.1775	0.6425	49.15	0.073	0.197	0.088	0.157	0.51642	1942	0.023	0.044	0.020	0.039	0.12	470	0.040	0.126	0.055	0.101	0.323
Cov23/4754	Acute	72	F	18	3	6	6	2	H	50	0.52	20.6	9.95	0.46	0.96	52.2	3.33	0.29	0.12	0.12	0.12	0.11	0.035	0.067	0.051	1.32	41.6	16.7	3.77	17.3	3.25	74.7	0.423	0.243		0.603	1.269	5408	0.193	0.113		0.233	0.539	2297	0.214	0.124		0.354	0.692
Cov29/4772	Convalescent	55	F	30	2	2	0	0		74.2	0.15	28.5	8.97	0.19	0.61	69	2.99	0.054	0.017	0.044	0.017	0.014	0.00514	0.018	0.007	0.22	58.2	15.6	7.95	3.2	0.78	55.7	0.239	0.239	0.149	0.119	0.746	3710	0.071	0.085	0.051	0.039	0.25	1225	0.152	0.152	0.089	0.072	0.466
Cov38/4777	Acute	32	M	4	3	4	4	3	I	66.175	0.2325	35.45	21.1	0.5775	0.96	40.875	2.19	1.18	0.5	0.14	0.13	0.18	0.051	0.063	0.086	1.6275	26.875	12.925	6.4425	8.7025	2.02	45.05	0.942	1.012	0.697	2.022	4.673	17880	0.177	0.157	0.120	0.367	0.821	3141	0.757	0.842	0.567	1.632	3.798
Cov3/4780	Acute	59	M	37	3	9	9	2	H	63.3	0.65	8.3	5.07	0.057	0.093	39.4	4.53	0.002	0.00316	0.093	0.067	0.002	0.00721	0.026	0.021	7.53	7.15	53	24.6	4.12	0.35	54.6	0.158	0.178	0.098	0.158	0.592	1702	0.036	0.033	0.015	0.046	0.129	370	0.103	0.123	0.080	0.093	0.400
Cov46/4789	Convalescent	56	F	36	3	4	0	3	I	76.4	0.22	12.5	6.45	0.31	0.59	49	2.75	0.036	0.021	0.056	0.013	0.00706	0.00437	0.022	0.00471	0.19	76.4	15.4	3.72	5.69	0.24	75.1	0.091	0.170	0.085	0.130	0.476	2006	0.028	0.047	0.026	0.037	0.14	581	0.057	0.110	0.052	0.084	0.303
Cov81A	Acute	37	F	22	0	9	5	3	I	63.2	0.17	20.7	14.3	0.18	0.26	31	2.17	0.002	0.002	0.002	0.002	0.002	0.002	0.002	0.002	0.34	36.8	17.4	8.25	10.4	1.89	62.5	0.019	0.013	0.010	0.010	0.05242	200	0.006	0.006	0.003	0.003	0.018	70	0.014	0.007	0.002	0.004	0.027
Cov37/4776	Acute	25	F	4	1	5	4	1		54.1	0.22	21	14.2	0.4	0.6	32.8	2.63	0.022	0.00531	0.00796	0.00743	0.00531	0.002	0.00212	0.00531	0.95	49.1	19.8	12	7.72	2.6	40.4	0.015	0.010	0.010	0.030	0.065	251	0.004	0.003	0.001	0.010	0.018	68	0.010	0.003	0.004	0.020	0.036
Cov42/4785	Acute	58	M	6	3	8	5	2	H	36.3	1.8	17	11	0.4	0.63	35.8	2.29	0.046	0.06	0.095	0.051	0.00764	0.00764	0.23	0.014	6.63	37.1	46.3	16.8	4.13	7.57	35	0.189	0.089		1.089	1.367	3252	0.041	0.018		0.258	0.316	752	0.132	0.067		0.762	0.960
Cov51/4798	Convalescent	27	F	31	3	3	0	0		75.7	0.18	21.2	9.8	0.2	0.44	54.4	2.54	0.38	0.082	0.022	0.022	0.069	0.00589	0.00745	0.00714	0.35	64.3	11.8	5.54	5.66	0.59	42.6	0.357	0.327	0.377	0.477	1.538	7436	0.064	0.063	0.071	0.084	0.28	1360	0.292	0.262	0.302	0.392	1.248
Cov63/4843	Convalescent	68	M	39	3	3	0	2	H	76.6	0.38	18.7	12.8	0.57	0.83	32.5	6.69	0.23	0.13	0.12	0.032	0.052	0.02	0.057	0.013	1.51	6.13	21.8	7.09	5.65	0.2	53.6	0.556	1.076	0.506	0.506	2.64388	13304	0.148	0.328	0.138	0.138	0.75	3790	0.398	0.718	0.338	0.358	1.811
Cov66	Acute	53	F	6	2	6	6	0		50.1	0.47	26.9	15.8	0.46	0.79	42	2.29	0.025	0.00719	0.00633	0.00316	0.013	0.00237	0.00237	0.00316	1.14	28.8	27.4	20.8	7.66	8.82	53.8	0.016	0.020	0.015	0.035	0.086	300	0.025	0.054	0.035	0.060	0.175	613	0.009	0.009	0.003	0.015	0.036
Cov7/4752A/B	Acute	50	M	18	3	7	6	3	I	64	3	29.1	23.3	1.56	1.95	20.3	0.28	0.13	0.058	0.23	0.061	0.016	0.016	0.066	0.04	1.87	11.6	27.6	7.49	8.79	1.78	55.6	0.150			0.480	0.63	650	0.037			0.208	0.245	253	0.097			0.320	0.417
Cov21/4765	Convalescent	42	M	27	3	2	0	0		48.075	0.325	18.95	14.825	0.455	0.58	22.15	1.16	0.35	0.29	0.39	0.099	0.04	0.024	0.12	0.033	0.315	14.35	17.95	10.0675	3.94	1.9925	41.1	0.214	0.284	0.194	1.124	1.8176	6174	0.065	0.105	0.052	0.335	0.56	1892	0.167	0.197	0.147	0.877	1.389
Cov45/4788	Convalescent	59	M	30	3	3	0	2	H	73.3	0.26	11.9	6.9	0.14	0.25	42.8	1.66	0.23	0.11	0.1	0.036	0.064	0.012	0.036	0.015	0.77	22.7	12.7	4.21	3.81	0.72	48	0.125	0.455	0.395	0.475	1.449	5975	0.069	0.198	0.158	0.198	0.62	2569	0.086	0.328	0.298	0.348	1.061
Cov13	Convalescent	48	F	25	2	2	0	0		69.1	0.35	18.3	13.6	0.5	0.67	26	1.99	0.6	1.07	0.59	0.035	0.1	0.12	0.2	0.014	0.62	33.8	13.2	7.74	7.7	0.23	52.7	0.722	0.872	0.742	2.282	4.618	20558	0.104	0.124	0.144	0.424	0.79	3536	0.599	0.719	0.579	1.789	3.686
Cov77	Acute	81	M	9	2	6	5	2	H	36.6	1.79	18.5	9.56	0.21	0.41	48.6	1.46	0.03	0.029	0.28	0.12	0.00559	0.014	0.12	0.048	1.83	4.42	22.4	10.4	16.1	0.71	54.5	0.117	0.147	0.043	0.457	0.766	2156	0.038	0.052	0.021	0.180	0.291	819	0.069	0.078	0.020	0.220	0.387
Cov78	Acute	42	M	10	0	6	6	5		51.2	0.14	21.5	15.1	0.2	0.28	30.2	0.84	0.0078	0.0026	0.0039	0.002	0.002	0.002	0.0026	0.002	0.7	18.1	12.1	5.68	27.7	0.49	52.6	0.010	0.010	0.010	0.014	0.044	200	0.003	0.001	0.005	0.003	0.012	50	0.004	0.001	0.005	0.009	0.019
Cov15/4779A	Acute	27	F	8	0	2	0	0		51.4	0.11	8.54	2.22	0.022	0.086	74.6	1.27	0.002	0.002	0.002	0.002	0.002	0.002	0.002	0.002	0.69	61.8	40.8	27.4	5.81	0.54	44.3	0.010	0.010	0.010	0.010	0.040	200	0.002	0.002	0.001	0.001	0.006	50	0.002	0.001	0.003	0.006	0.013
Cov40/4784	Acute	83	M	10	3	8	5	4	H	35.2	0.39	19.2	5.74	0.6	2	70.5	8.56	0.086	0.027	0.041	0.026	0.032	0.00915	0.015	0.00998	10.8	23.6	19	3.76	7.19	15.9	28.4	0.067	0.043	0.045	0.176	0.330	1525	0.022	0.011	0.021	0.063	0.117	543	0.043	0.023	0.022	0.109	0.195
Cov62/4834	Convalescent	55	M	50	3	2	0	0		75.9	0.22	17.4	11.5	0.31	0.47	34.2	1.45	0.25	0.15	0.062	0.046	0.023	0.00447	0.02	0.002	0.42	22.4	9.76	4.75	8.69	0.19	54.2	0.570	0.550	0.230	0.500	1.85	7284	0.079	0.068	0.035	0.049	0.23	910	0.480	0.470	0.190	0.450	1.590
Cov64	Acute	62	M	13	3	6	6	3	I	47	0.49	23.5	18.1	0.18	0.23	23.3	2.01	0.26	0.062	0.16	0.012	0.016	0.019	0.079	0.00516	0.67	24.7	9.92	2.18	2.88	7.47	34	0.095	0.012	0.085	0.485	0.677	3086	0.017	0.001	0.028	0.114	0.159	726	0.079	0.010	0.057	0.352	0.499
Cov82A	Acute	53	M	8	0	9	6	4	H	17.5	0.33	11	8.2	0.081	0.11	25.8	7.30	0.002	0.002	0.002	0.002	0.002	0.002	0.002	0.00317	1.2	13.6	24.3	6.55	15.3	1.61	80.5	0.010	0.010		0.010	0.040	200	0.003	0.002		0.006	0.011	50	0.002	0.003		0.001	0.006
Cov92A	Acute	84	M	10	2	10	9	0		30.5	0.51	5.71	4.09	0.075	0.1	28.7	1.34	0.002	0.002	0.002	0.002	0.002	0.002	0.002	0.002	2.22	18.5	24.9	4.77	7.29	2.64	57.8	0.010	0.010	0.010	0.010	0.040	200	0.001	0.001	0.001	0.001	0.004	50	0.001	0.001	0.001	0.001	0.004
Cov93	Acute	41	M	4	1	9	5	3	I	23.3	1.7	9.16	7.18	0.17	0.22	21.8	1.59	0.002	0.002	0.002	0.002	0.002	0.002	0.002	0.002	4.95	13.3	41.6	7.95	9.28	1.3	55.3	0.048	0.010		0.010	0.068	200	0.001	0.001		0.001	0.004	50	0.052	0.005		0.001	0.058
Cov10/4795	Convalescent	39	M	35	3	2	0	0		68.3	0.14	11.1	7.9	0.12	0.17	29.4	1.00	0.38	0.36	0.27	0.053	0.02	0.02	0.1	0.014	0.34	12.2	7.84	3.08	4.88	0.17	72.5	0.768	0.448	0.398	1.038	2.652	10449	0.103	0.052	0.070	0.143	0.37	1453	0.645	0.385	0.315	0.865	2.210
Cov97A	Acute	65	M	13	1	9	9	3	I	50.1	0.28	7.3	6.12	0.083	0.099	16.6	0.95	0.047	0.00619	0.00371	0.019	0.00495	0.002	0.002	0.00866	0.22	11.3	16	5.2	5.04	11.1	43.5	0.010	0.010	0.010	0.044	0.074	219	0.001	0.001	0.001	0.002	0.005	50	0.001	0.001	0.001	0.026	0.029
Cov98	Acute	86	M	5	2	9	9	2	H	28.4	1.04	9.18	8.84	0.35	0.37	4.01	1.99	0.002	0.002	0.046	0.031	0.002	0.002	0.002	0.00297	1.04	1.15	65.2	3.74	15.1	3.38	50.2	0.010	0.010		0.068	0.088	200	0.002	0.001		0.003	0.006	50	0.001	0.001		0.059	0.062
Cov24/4751	Acute	43	M	6	1	9	7	6		32	0.36	14.6	8.3	0.16	0.29	43.5	0.98	0.002	0.002	0.002	0.002	0.002	0.002	0.002	0.002	0.81	46.4	33.7	10.7	13.4	1.61	62.9	0.010			0.010	0.040	200	0.004			0.001	0.005	50	0.001			0.001	0.004
Cov16/4778A	Acute	28	M	8	1	2	2	0		36.8	0.095	6.81	1.29	0.00681	0.036	81.2	0.56	0.002	0.002	0.002	0.002	0.002	0.002	0.002	0.002	0.6	50.2	74.6	37.2	7.45	1.26	57.3	0.010	0.010		0.010	0.040	200	0.001	0.001		0.001	0.004	50	0.001	0.001		0.003	0.005
Cov16/4778B	Convalescent	28	M	46	2	2	0	0		38.3	0.13	15.1	7.19	0.18	0.37	52.6	1.38	0.00329	0.002	0.025	0.00576	0.002	0.002	0.011	0.002	0.28	61	50	16	4.48	1.81	55.8	0.010	0.010	0.014	0.035	0.069	200	0.001	0.003	0.005	0.008	0.02	100	0.010	0.002	0.003	0.014	0.029
Cov15/4779B	Convalescent	27	F	46	2	2	0	0		53.9	0.19	21.1	10.7	0.29	0.57	49.8	1.49	0.074	0.025	0.061	0.022	0.004	0.002	0.023	0.00343	0.16	66.9	27.5	8.07	4.82	0.67	37.4	0.446	0.206	0.038	0.176	0.86568	2707	0.061	0.024	0.013	0.029	0.13	281	0.317	0.147	0.018	0.117	0.599
Cov92B	Acute	84	M	15	1	10	9	0		19.1	1.02	11	9.34	0.38	0.45	15.6	0.87	0.002	0.002	0.002	0.002	0.002	0.002	0.002	0.002	1.39	1.56	63.9	24	3.59	0.97	43.4	0.010			0.010	0.040	200	0.008			0.001	0.0089	50	0.001			0.001	0.004
Cov99	Acute	77	F	22	3	9	9	4	H	45.7	0.33	2.78	2.69	0.015	0.016	3.67	2.63	0.013	0.00844	0.06	0.063	0.002	0.002	0.002	0.002	0.81	2.27	51.9	1.45	16.8	0.19	65.3	0.254	0.294	0.104	0.134	0.788	786	0.007	0.015	0.003	0.001	0.008	50	0.180	0.200	0.068	0.100	0.548
1343	Non-exposed	21	F	N/A	N/A	N/A	N/A			60.1	0.17	22.8	11.8	0.18	0.35	48.6	2.53									0.43	73.9	16.2	4.58	7.82	1.04	21	0.010	0.010	0.010	0.010	0.040	200	0.006	0.002	0.001	0.001	0.026	50	0.004	0.005	0.008	0.006	0.023
1384	Non-exposed	54	F	N/A	N/A	N/A	N/A			51.1	0.11	31.4	16.1	0.12	0.23	49.4	8.02									0.53	38.4	10.3	3.73	5.31	0.46	54	0.025	0.010	0.010	0.010	0.055	281	0.005	0.001	0.001	0.001	0.009	50	0.010	0.002	0.001	0.001	0.014
0488	Non-exposed	20	F	N/A	N/A	N/A	N/A			81.4	0.75	28.7	7.62	0.24	0.92	73.8	2.53									0.69	72.2	11	5.68	18.9	0.59	20	0.010			0.010	0.040	200	0.001			0.001	0.004	50	0.002			0.003	0.005
0979	Non-exposed	64	F	N/A	N/A	N/A	N/A			85	0.2	21.1	10.7	0.18	0.35	49.6	5.54									0.67	43.1	18.5	9.72	11.7	0.65	64	0.010			0.010	0.040	200	0.001			0.001	0.004	50	0.001			0.001	0.004
0989	Non-exposed	21	M	N/A	N/A	N/A	N/A			74.9	0.23	27.6	13.5	0.32	0.65	51.7	1.26									0.23	49.3	20.5	9.42	7.03	2.47	21	0.040	0.010	0.010	0.010	0.070	200	0.011	0.001	0.001	0.001	0.012	50	0.009	0.003	0.001	0.001	0.014
1039	Non-exposed	22	F	N/A	N/A	N/A	N/A			60.5	0.25	31.2	16.8	0.33	0.61	46.5	3.53									0.49	60.7	22.9	4.54	15	0.68	22		0.010		0.010	0.040	200		0.001		0.001	0.004	50		0.002		0.002	0.004
1041	Non-exposed	28	M	N/A	N/A	N/A	N/A			74.3	0.31	29.9	14.8	0.39	0.79	51	2.90									3.18	64.7	27	15.4	11	0.65	28	0.014	0.010	0.010	0.010	0.044	200	0.001	0.001	0.001	0.001	0.004	50	0.007	0.002	0.001	0.001	0.011
1218	Non-exposed	34	F	N/A	N/A	N/A	N/A			73.4	0.11	30	18.3	0.29	0.48	39.5	1.85									0.3	58.9	14.5	6.38	12.7	0.94	34	0.010	0.010	0.017	0.010	0.047	200	0.001	0.001	0.001	0.001	0.004	50	0.005	0.001	0.005	0.001	0.012
1354	Non-exposed	20	F	N/A	N/A	N/A	N/A			84.3	0.27	29.9	12	0.14	0.34	60.4	1.04									0.22	66.5	20.3	10.3	18.6	0.8	20	0.010	0.010	0.010	0.010	0.040	200	0.001	0.001	0.001	0.001	0.004	50	0.002	0.001	0.001	0.001	0.005
0520	Non-Exposed	26	F	N/A	N/A	N/A	N/A			75.2	0.11	25.3	13.3	0.27	0.51	48	1.94									0.37	70.3	13.8	7.36	5	0.96	26	0.112	0.010	0.010	0.010	0.142	557	0.005	0.001	0.001	0.001	0.008	50	0.105	0.001	0.001	0.014	0.121
0902	Non-Exposed	25	F	N/A	N/A	N/A	N/A			53.8	0.1	24.2	8.62	0.21	0.58	64.8	1.42									0.18	73.9	21.9	10.7	7.53	0.68	25	0.010	0.010	0.010	0.010	0.040	200	0.003	0.001	0.001	0.002	0.007	50	0.001	0.001	0.001	0.001	0.004
0982	Non-Exposed	50	F	N/A	N/A	N/A	N/A			69.1	0.22	37	15.8	0.59	1.39	57.8	2.82									0.53	59	13	7.33	19.8	0.27	50	0.010	0.010	0.010	0.010	0.040	200	0.001	0.001	0.001	0.001	0.004	50	0.002	0.001	0.002	0.001	0.006
0994	Non-Exposed	53	M	N/A	N/A	N/A	N/A			83.6	0.18	25.4	13.7	0.32	0.59	46.8	1.79									0.37	32.9	21.7	16.3	3.52	1.51	53	0.059	0.010	0.010	0.010	0.089	319	0.012	0.001	0.001	0.001	0.015	54	0.046	0.001	0.001	0.005	0.053
1011	Non-Exposed	20	F	N/A	N/A	N/A	N/A			70.7	0.25	27.2	10.3	0.48	1.27	62.6	2.24									0.67	45.3	12.2	5.02	5.34	6.41	20	0.010	0.010	0.010	0.039	0.069	275	0.001	0.001	0.001	0.009	0.012	50	0.007	0.002	0.002	0.029	0.039
1220	Non-Exposed	46	F	N/A	N/A	N/A	N/A			70.9	0.15	26.3	11.9	0.19	0.42	55.3	4.03									0.43	57.8	20.1	12	5.31	0.25	46	0.010			0.010	0.040	200	0.001			0.001	0.004	50	0.001			0.003	0.004
Cov82B	Acute	53	M	13	1	9	9	4	H	29.8	0.47	17	14.3	0.85	1.08	21.2	5.88	0.002	0.002	0.002	0.002	0.002	0.002	0.002	0.002	1.37	11.4	41.1	4.61	14.7	6.77	72.9	0.010			0.010	0.040	200	0.001			0.001	0.004	50	0.001			0.001	0.004
Cov203A	Acute	65	F	13	0	7	7			21.8	1.99	22	13.9	0.53	1.15	54.2	0.83	0.016	0.023	0.036	0.006	0.006	0.0036	0.0084	0.002	1.08	13.6	42.6	15.5				0.010			0.060	0.070	200	0.001			0.082	0.083	185	0.001			0.048	0.049
1592-AK-2	AG- Non-Exposed	24	F	N/A	N/A	N/A	N/A									45.35											56.75					70.55	0.087	0.036	0.034	0.047	0.204	575	0.021	0.00953	0.01353	0.00953	0.05359	151	0.061	0.026	0.021	0.037	0.145
1593-AK-3	AG- Non-Exposed	28	M	N/A	N/A	N/A	N/A									43											31.25					71.45	0.069		0.01	0.109	0.188	608	0.259005		0.001255	0.015005	0.275265	890	0.039		0.001	0.091	0.131
1616-AK-2	AG- Non-Exposed	45	M	N/A	N/A	N/A	N/A									65.2											21.85					83.1	0.305	0.01	0.01	0.044	0.369	1220	0.072	0.001	0.001	0.003	0.077	255	0.208	0.002	0.001	0.048	0.259
2033-YF-3	AG- Non-Exposed	37	F	N/A	N/A	N/A	N/A									51.2											31.9					64.9	0.062			0.053	0.115	330	0.22			0.3	0.52	1492	0.039			0.027	0.066
2079-AK-1	AG- Non-Exposed	43	F	N/A	N/A	N/A	N/A									46.5											32.85					64.65	0.04777		0.01	0.03322	0.091	379	0.098		0.001	0.007025	0.106025	442	0.03555		0.00381	0.0245	0.06386
2086-AK-1	AG- Non-Exposed	33	F	N/A	N/A	N/A	N/A									48.9											41.8					43.9			0.01478	0.03978	0.055	201			0.002203	0.002973	0.005176	50			0.01056	0.03556	0.04612
2109-AK-1	AG- Non-Exposed	26	M	N/A	N/A	N/A	N/A									25.65											25.15					76.25	0.431	0.01	0.01	0.01254	0.464	1251	0.02197	0.001	0.00192	0.00289	0.02778	75	0.315	0.00654	0.001	0.00754	0.33008
2117-AK-1	AG- Non-Exposed			N/A	N/A	N/A	N/A									27.3											7.73					54.3	0.033			0.017	0.050	200	0.00766			0.00766	0.01532	50	0.01917			0.00717	0.02634
2130-AK-1	AG- Non-Exposed	51	F	N/A	N/A	N/A	N/A									16											13.55					73.1	0.037	0.01	0.01	0.01	0.067	200	0.00987	0.00232	0.001	0.00451	0.0177	50	0.019	0.001	0.001	0.004	0.025
2184-AK-2	AG- Non-Exposed	28	F	N/A	N/A	N/A	N/A									35.15											52.6					57.85	0.385	0.01	0.01	0.028	0.433	1670	0.16465	0.001	0.001	0.00765	0.1743	672	0.21006	0.00506	0.00706	0.02006	0.24224
2234-AK-2	AG- Non-Exposed	20	F	N/A	N/A	N/A	N/A									60.45											59.3					80.4	0.01		0.01	0.01	0.040	200	0.001		0.003178	0.001	0.005178	50	0.00825		0.00455	0.00208	0.01488
2909-YF-1	AG- Non-Exposed	66	F	N/A	N/A	N/A	N/A									26											8.045					75.5	0.03484	0.01	0.043	0.01	0.098	371	0.19	0.001	0.01796	0.07096	0.27992	1062	0.00984	0.001	0.023	0.001	0.03484
4732-CV_1	AG- Convalescent	44	M	20	2	2	0									36.9											34.6					26.2	0.095			0.145	0.240	1024	0.56			0.82	1.38	5887	0.071			0.111	0.182
4746-CV-1	AG- Convalescent	45	M	22	3	3	0									47.85											52.75					71.75	0.167	0.158	0.041	0.198	0.564	2029	0.03313	0.026	0.011	0.026	0.09613	346	0.12245	0.128	0.028	0.168	0.44645
4747-CV-1	AG- Convalescent	40	F	25	3	2	0									30.25											18					50.65	0.206		0.07464	0.14264	0.423	1497	0.02984		0.01332	0.03732	0.08048	285	0.168		0.05832	0.09432	0.32064
4748-CV-1	AG- Convalescent	39	F	25	3	2	0									16.1											17.5					44.4	0.48344			0.39344	0.877	2423	0.043			0.041	0.084	232	0.36399			0.30399	0.66798
4750-CV-1	AG- Convalescent	48	F	23	3	2	0									49.8											49.2					74.2	0.148			0.148	0.296	1175	0.00993			0.00893	0.01886	75	0.11036			0.12036	0.23072
4764-CV-1	AG- Convalescent	32	M	24	3	2	0									29.75											43.55					33.95	0.791	0.28558	0.21558	0.52558	1.818	6760	0.15374	0.03953	0.02853	0.06853	0.29033	1080	0.539	0.23705	0.17705	0.44705	1.40015
4766-CV_1	AG- Convalescent	51	M	34	3	2	0									25.5											25.6					55.8	0.098	0.168	0.108	0.308	0.682	1913	0.208	0.001	0.001	0.001	0.211	592	0.07369	0.16269	0.10269	0.27269	0.61176
4767-CV_1	AG- Convalescent	40	F	21	3	2	0									52.1											16.3					74.75	0.119	0.32295	0.07395	0.33295	0.849	4098	0.564	0.03682	0.00641	0.04682	0.65405	3158	0.07413	0.27412	0.06512	0.26412	0.67749
4768-CV-1	AG- Convalescent	43	F	30	3	2	0									42.5											30.5					79.6		0.046	0.01398	0.05998	0.120	279			0.00145	0.01566	0.01711	57			0.01132	0.04132	0.05264
4773-CV-1	AG- Convalescent	40	M	27	3	2	0									30.35											23.2					61.8	0.277	0.758	0.588	1.188	2.811	10109	0.514	0.04757	0.05357	0.09357	0.70871	2549	0.218	0.689	0.499	1.059	2.465
4774-CV-1	AG- Convalescent	64	M	33	2	2	0									19.7											6.7					56.1		0.01	0.21	0.39	0.610	2296			0.03629	0.06729	0.10358	384			0.17143	0.31143	0.48286
1178	Phen. Only - Non-exposed	68	F													69.3											9.27					72.3
921	Phen. Only - Non-exposed	60	F													10.6											8.97					75.3
1385	Phen. Only - Non-exposed	62	M													62.8											14.6					70.5
3448	Phen. Only - Non-exposed	58	F													17.7											19.6					53.8
[truncated: 62 more columns]
